# Supplementary material for: Carbon ion therapy (C12) for high-grade malignant salivary gland tumors (MSGTs) of the head and neck: do non-ACCs profit from dose escalation?
Source: Radiat Oncol. 2016 Jul 7;11:90. doi: 10.1186/s13014-016-0657-z (PMC4936021; doi:10.1186/s13014-016-0657-z)
Supplement: Additional file 1: Table S1. — Treatment-related acute and late toxicity (XLSX 32 kb) [file 13014_2016_657_MOESM1_ESM.xlsx]

## Sheet: Tabelle1
treatment toxicit according to CTCAE v.3
			all
		CTC grade if applicable	pts	%
at completion of RT	mucositis	I	6	15
		II	13	33
		III	6	15
	dermatitis	I	18	45
		II	11	28
		III	3	8
	epitheliolysis
	dysphagia	I	6	15
		II	4	10
		III	4	10
	weight loss		18	45
	median weight loss in kg		5	2-12
	PEG/CVC
	xerostomia	I	17	43
		II	3	8
	hearing impairment		3	8
	trismus		3	8
	corneal ulceration		1	3
	conjunctivitis		1	3
	paraesthesia		2	5
	paraesthesia postop		2	5
	lymph edema		2	5
	fatigue		3	8
	nausea		3	8
late toxicity	dysphagia		1	3
	xerostomia	I	12	30
	hearing impairment		5	13
	rhinitis sicca		3	8
	trismus		1	3
	facial nerve paralysis		1	3
	impairment of smelling		1	3
	paraesthesia		5	13
	pain		2	5
	loss of teeth		1	3
	lymph edema		3	8
	tissue necrosis		1	3
