# Supplementary material for: Carbon ion therapy (C12) for high-grade malignant salivary gland tumors (MSGTs) of the head and neck: do non-ACCs profit from dose escalation?
Source: Radiat Oncol. 2016 Jul 7;11:90. doi: 10.1186/s13014-016-0657-z (PMC4936021; doi:10.1186/s13014-016-0657-z)
Supplement: Additional file 2: Figure S1. — PFS according to histologic subtype. AC: adenocarcinoma; ACI: acinic cell carcinoma; MEC: mucoepidermoid carcinoma. Note only the most frequent subtypes are shown to improve visibility (ODP 16 kb) [file 13014_2016_657_MOESM2_ESM.odp]

## Slide: figure 1s: PFS histo
figure S1: PFS histo
