# Supplementary material for: Carbon ion therapy (C12) for high-grade malignant salivary gland tumors (MSGTs) of the head and neck: do non-ACCs profit from dose escalation?
Source: Radiat Oncol. 2016 Jul 7;11:90. doi: 10.1186/s13014-016-0657-z (PMC4936021; doi:10.1186/s13014-016-0657-z)
Supplement: Additional file 5: Figure S4. — LC according to resection status (ODP 17 kb) [file 13014_2016_657_MOESM5_ESM.odp]

## Slide: figure 4s: LC resection status
figure S4: LC resection status

numbers at risk:
	
		R1:		17	16	  13	 11	8	4	
		R2:		23	17		5	  3	3	3
		
			

	
